# Supplementary material for: Low-cost robotic manipulation of live microtissues for cancer drug testing
Source: Sci Adv. 2025 May 14;11(20):eads1631. doi: 10.1126/sciadv.ads1631 (PMC12077492; doi:10.1126/sciadv.ads1631)
Supplement: Supplementary file 2 — Movies S1 to S4 [file sciadv.ads1631_movies_s1_to_s4.zip]

Archive with 4 entries (4 files):
- ads1631_movie_s1.mp4
- ads1631_movie_s2.mp4
- ads1631_movie_s3.mp4
- ads1631_movie_s4.mp4
