# Supplementary material for: Low-cost robotic manipulation of live microtissues for cancer drug testing
Source: Sci Adv. 2025 May 14;11(20):eads1631. doi: 10.1126/sciadv.ads1631 (PMC12077492; doi:10.1126/sciadv.ads1631)
Supplement: Supplementary file 3 — Data S1 and S2 [file sciadv.ads1631_data_s1_and_s2.zip]

Archive with 2 entries (2 files):
- ads1631_data_s1.dwg
- ads1631_data_s2.pdf
